# Supplementary material for: Inhibition of GSK3α,β rescues cognitive phenotypes in a preclinical mouse model of CTNNB1 syndrome
Source: EMBO Mol Med. 2024 Aug 5;16(9):8. doi: 10.1038/s44321-024-00110-5 (PMC11393422; doi:10.1038/s44321-024-00110-5)
Supplement: Supplementary file 2 — Source data Fig. 1 [file 44321_2024_110_MOESM2_ESM.zip]

Archive with 9 entries (7 files):
- 1B/
- 1B/1B numerical data RTqPCR.xlsx
- 1C/
- 1C/1C Ctx Bcat.jpg
- 1C/1C Ctx GAPDH.jpg
- 1C/1C Hipp Bcat.jpg
- 1C/1C Hipp GAPDH.jpg
- 1C/1C numerical data WB.xlsx
- 1C/Figure 1C Blots Annotated.tif
