# Supplementary material for: Inhibition of GSK3α,β rescues cognitive phenotypes in a preclinical mouse model of CTNNB1 syndrome
Source: EMBO Mol Med. 2024 Aug 5;16(9):8. doi: 10.1038/s44321-024-00110-5 (PMC11393422; doi:10.1038/s44321-024-00110-5)
Supplement: Supplementary file 2 — Source data Fig. 1 [file 44321_2024_110_MOESM2_ESM.zip › 1B/1B numerical data RTqPCR.xlsx]

## Sheet: Figure 1B Numerical data RT-qPC
Control	Bcat Het
1.1543	0.816214
1.04755	0.234396
1.32594	0.292603
0.844997	0.322421
0.627209	0.589277
1.25562	0.644843
0.828399	0.467077
1.09056	0.592573
1.00352	0.468157
0.931998	0.491432
0.88991	0.484667
	0.530368
