# Supplementary material for: Inhibition of GSK3α,β rescues cognitive phenotypes in a preclinical mouse model of CTNNB1 syndrome
Source: EMBO Mol Med. 2024 Aug 5;16(9):8. doi: 10.1038/s44321-024-00110-5 (PMC11393422; doi:10.1038/s44321-024-00110-5)
Supplement: Supplementary file 2 — Source data Fig. 1 [file 44321_2024_110_MOESM2_ESM.zip › 1C/1C numerical data WB.xlsx]

## Sheet: Hippocampus WB quantification
Control	Bcat Het
0.955171	0.530847
0.581181	0.469152
1.12408	0.898148
1.86949	0.580896
0.470076	0.580269
0.581802	0.099041
0.515077	0.398551
1.3742	0.720286
1.52893	0.669713

## Sheet: Cortex WB quantification
Control	Het
0.472331	0.337911
0.525644	0.449639
0.952874	1.06405
1.74041	0.341909
0.86047	0.519195
0.81102	0.202816
0.733664	0.557797
1.57047	0.945649
1.33313	0.710359
