# Supplementary material for: Inhibition of GSK3α,β rescues cognitive phenotypes in a preclinical mouse model of CTNNB1 syndrome
Source: EMBO Mol Med. 2024 Aug 5;16(9):8. doi: 10.1038/s44321-024-00110-5 (PMC11393422; doi:10.1038/s44321-024-00110-5)
Supplement: Supplementary file 3 — Source data Fig. 2 [file 44321_2024_110_MOESM3_ESM.zip]

Archive with 8 entries (4 files):
- 2A/
- 2A/2A Contextual Fear Conditioning.xlsx
- 2B/
- 2B/2B Forelimb Grip Strength.xlsx
- 2C/
- 2C/2C Rotarod.xlsx
- 2D/
- 2D/2D Open Field Velocity.xlsx
