# Supplementary material for: Inhibition of GSK3α,β rescues cognitive phenotypes in a preclinical mouse model of CTNNB1 syndrome
Source: EMBO Mol Med. 2024 Aug 5;16(9):8. doi: 10.1038/s44321-024-00110-5 (PMC11393422; doi:10.1038/s44321-024-00110-5)
Supplement: Supplementary file 3 — Source data Fig. 2 [file 44321_2024_110_MOESM3_ESM.zip › 2A/2A Contextual Fear Conditioning.xlsx]

## Sheet: 2A Contextual Fear Conditioning
	Control												Bcat Het
Trial 1	2.24	2.82	2.76	0.67	0.78	0.97	0.93	0.33	0.59	0.94	0.09	9.26	2.42	0.09	0.19	2.2	0.08	2.61	0.63	0.71	0.64	0.45	0.73	2.4
Trial 2	46.98	44.21	79.65	21.03	22.11	86.19	50.58	77.3	66.4	84.28	56.06	77.47	25.61	42.73	4.33	34.32	28.73	10.41	55.65	13.99	43.18	51.92	53.17	59.01
Trial 3	74.8	90.79	72.19	53.4	72.17	93.11	52.24	70	86.85	97.06	76.26	56.87	60.81	60.59	44.06	38.22	21.75	62.51	51.04	18.92	50.96	47.42	54.69	64.27
Trial 4	85.53	97.61	88.11	50.31	65.8	78.05	67.76	79.71	78.41	91.02	68.81	96.07	51.16	69.07	53.65	15.43	63.15	51.53	55.67	32.14	27.84	42.64	42.16	79.94
24 Hour Probe	61	35.25	45.03	85.39	48.94	43.61	20.35	48.74	75.16	78.18	57.29	55.42	10.26	51.3	16.48	1.29	31.76	37.53	55.46	33.38	7.29	11.48	39.73	39.65
