# Supplementary material for: Inhibition of GSK3α,β rescues cognitive phenotypes in a preclinical mouse model of CTNNB1 syndrome
Source: EMBO Mol Med. 2024 Aug 5;16(9):8. doi: 10.1038/s44321-024-00110-5 (PMC11393422; doi:10.1038/s44321-024-00110-5)
Supplement: Supplementary file 3 — Source data Fig. 2 [file 44321_2024_110_MOESM3_ESM.zip › 2B/2B Forelimb Grip Strength.xlsx]

## Sheet: 2B Forelimb Grip Strength
Control	Bcat Het
0.473	0.333
0.267	0.19
0.246	0.205
0.525	0.202
0.431	0.127
0.459	0.514
0.433	0.183
0.372	0.251
0.491	0.241
	0.212
