# Supplementary material for: Inhibition of GSK3α,β rescues cognitive phenotypes in a preclinical mouse model of CTNNB1 syndrome
Source: EMBO Mol Med. 2024 Aug 5;16(9):8. doi: 10.1038/s44321-024-00110-5 (PMC11393422; doi:10.1038/s44321-024-00110-5)
Supplement: Supplementary file 3 — Source data Fig. 2 [file 44321_2024_110_MOESM3_ESM.zip › 2C/2C Rotarod.xlsx]

## Sheet: 2C Rotarod
	Control										Het
Trial 1	19	24	30	18	25	19	12	9	24	13	8	20	9	31	26	16	17	21	8	3
Trial 2	45	53	43	52	54	66	62	50	43	51	40	23	47	29	56	46	50	29	27	29
Trial 3	106	48	62	51	72	88	70	77	86	76	49	39	55	16	59	37	48	44	49	58
