# Supplementary material for: Inhibition of GSK3α,β rescues cognitive phenotypes in a preclinical mouse model of CTNNB1 syndrome
Source: EMBO Mol Med. 2024 Aug 5;16(9):8. doi: 10.1038/s44321-024-00110-5 (PMC11393422; doi:10.1038/s44321-024-00110-5)
Supplement: Supplementary file 3 — Source data Fig. 2 [file 44321_2024_110_MOESM3_ESM.zip › 2D/2D Open Field Velocity.xlsx]

## Sheet: 2D Open Field Velocity
Control	Bcat Het
6.42925	2.32082
3.08502	7.51569
6.362	3.81839
3.94249	2.54388
3.2606	3.62359
4.37515	3.86327
2.6643	2.85996
5.68928	4.85965
3.19281	4.6058
	4.58594
