# Supplementary material for: Inhibition of GSK3α,β rescues cognitive phenotypes in a preclinical mouse model of CTNNB1 syndrome
Source: EMBO Mol Med. 2024 Aug 5;16(9):8. doi: 10.1038/s44321-024-00110-5 (PMC11393422; doi:10.1038/s44321-024-00110-5)
Supplement: Supplementary file 4 — Source data Fig. 3 [file 44321_2024_110_MOESM4_ESM.zip]

Archive with 17 entries (14 files):
- 3A/
- 3A/3A aNcat  GAPDH.jpg
- 3A/3A Western Blots.xlsx
- 3A/3A-C Ncad LEF1 EN2 DKK1.jpg
- 3A/Figure 3a Annotated.tif
- 3B/
- 3B/3B - Ncad IP Western blot.xlsx
- 3B/Figure 3b Annotated.tif
- 3B/N-cad IP Set 1-2.jpg
- 3B/N-cad IP Set 3-4.jpg
- 3B/N-cad IP Set 5-6.jpg
- 3B/N-cad IP Set 7-8.jpg
- 3C/
- 3C/3A-C Ncad LEF1 EN2 DKK1.jpg
- 3C/3C GAPDH.jpg
- 3C/3C Western Blots.xlsx
- 3C/Figure 3c Annotated.tif
