# Supplementary material for: Inhibition of GSK3α,β rescues cognitive phenotypes in a preclinical mouse model of CTNNB1 syndrome
Source: EMBO Mol Med. 2024 Aug 5;16(9):8. doi: 10.1038/s44321-024-00110-5 (PMC11393422; doi:10.1038/s44321-024-00110-5)
Supplement: Supplementary file 4 — Source data Fig. 3 [file 44321_2024_110_MOESM4_ESM.zip › 3A/3A Western Blots.xlsx]

## Sheet: 3A N-cadherin
Control	Bcat Het
1.24897	1.21813
0.938678	1.011
1.03414	0.888081
0.601451	0.998415
1.17675

## Sheet: 3A alpha-N catenin
Control	Bcat Het
0.950677	1.05952
1.15512	1.21815
1.19158	0.939238
0.763951	0.966948
0.938672

## Sheet: 3A LEF1
Control	Bcat Het
1.32977	1.3135
0.9994	0.761248
1.10104	1.04225
0.64036	1.35886
