# Supplementary material for: Inhibition of GSK3α,β rescues cognitive phenotypes in a preclinical mouse model of CTNNB1 syndrome
Source: EMBO Mol Med. 2024 Aug 5;16(9):8. doi: 10.1038/s44321-024-00110-5 (PMC11393422; doi:10.1038/s44321-024-00110-5)
Supplement: Supplementary file 4 — Source data Fig. 3 [file 44321_2024_110_MOESM4_ESM.zip › 3B/3B - Ncad IP Western blot.xlsx]

## Sheet: 3B - Ncad IP
Control	Bcat Het
1	0.809343
1	0.854686
1	0.982123
1	1.03208
1	0.382919
1	0.766046
1	0.72506
1	0.558292
