# Supplementary material for: Inhibition of GSK3α,β rescues cognitive phenotypes in a preclinical mouse model of CTNNB1 syndrome
Source: EMBO Mol Med. 2024 Aug 5;16(9):8. doi: 10.1038/s44321-024-00110-5 (PMC11393422; doi:10.1038/s44321-024-00110-5)
Supplement: Supplementary file 4 — Source data Fig. 3 [file 44321_2024_110_MOESM4_ESM.zip › 3C/3C Western Blots.xlsx]

## Sheet: 3C EN2
Control	Bcat Het
0.973277	0.543892
0.880722	0.377995
1.4423	0.418172
0.857655	0.193835
0.846048

## Sheet: 3C DKK1
Control	Bcat Het
1.02613	0.820014
0.904642	0.661222
1.21763	0.497627
0.863398	0.684945
0.988196
