# Supplementary material for: Inhibition of GSK3α,β rescues cognitive phenotypes in a preclinical mouse model of CTNNB1 syndrome
Source: EMBO Mol Med. 2024 Aug 5;16(9):8. doi: 10.1038/s44321-024-00110-5 (PMC11393422; doi:10.1038/s44321-024-00110-5)
Supplement: Supplementary file 5 — Source data Fig. 4 [file 44321_2024_110_MOESM5_ESM.zip]

Archive with 8 entries (4 files):
- 4A/
- 4A/4A Resting Membrane Potential.xlsx
- 4B/
- 4B/4B Normalized Spike Frequency.xlsx
- 4C/
- 4C/4C Action Potential Waveform.xlsx
- 4D/
- 4D/4D Waveform After Hyperpolarzation.xlsx
