# Supplementary material for: Inhibition of GSK3α,β rescues cognitive phenotypes in a preclinical mouse model of CTNNB1 syndrome
Source: EMBO Mol Med. 2024 Aug 5;16(9):8. doi: 10.1038/s44321-024-00110-5 (PMC11393422; doi:10.1038/s44321-024-00110-5)
Supplement: Supplementary file 5 — Source data Fig. 4 [file 44321_2024_110_MOESM5_ESM.zip › 4A/4A Resting Membrane Potential.xlsx]

## Sheet: 4A Resting Membrane Potential
Control	Bcat Het
-74.5	-70
-79.5	-59
-80	-64.5
-78	-68
-73	-68.5
-86	-72
-63	-58
-74	-64
-72	-71
-71	-72
	-56.5
	-74
