# Supplementary material for: Inhibition of GSK3α,β rescues cognitive phenotypes in a preclinical mouse model of CTNNB1 syndrome
Source: EMBO Mol Med. 2024 Aug 5;16(9):8. doi: 10.1038/s44321-024-00110-5 (PMC11393422; doi:10.1038/s44321-024-00110-5)
Supplement: Supplementary file 5 — Source data Fig. 4 [file 44321_2024_110_MOESM5_ESM.zip › 4B/4B Normalized Spike Frequency.xlsx]

## Sheet: 4B Normalized Spike Frequency
Current Input (pA)	Control										Bcat Het
10	0	0	0	0	0	0	0	0	0	0	0	0	0	0	0	0	0	0	0	0	0	0
20	0	0	0	0	0	0	0	0	0	0	0	0	0	0	0.015873	0	0	0.079365	0	0	0	0
30	0.015873	0	0	0	0	0	0	0	0	0	0	0	0	0	0.063492	0	0	0.142857	0	0	0	0
40	0.238095	0.111111	0	0	0	0	0	0.063492	0	0	0.015873	0.047619	0	0	0.222222	0.142857	0	0.238095	0	0	0	0
50	0.31746	0.269841	0	0	0	0	0	0.31746	0	0	0.15873	0.142857	0	0	0.190476	0.285714	0	0.31746	0	0	0	0
60	0.460317	0.365079	0.047619	0	0	0	0	0.492064	0	0	0.285714	0.206349	0	0.015873	0.142857	0.428571	0	0.412698	0	0	0	0.015873
70	0.587302	0.460317	0.126984	0	0	0	0	0.650794	0.031746	0	0.428571	0.222222	0	0.015873	0.15873	0.492064	0	0.571429	0	0	0	0.047619
80	0.68254	0.539683	0.238095	0.031746	0	0.126984	0	0.730159	0.063492	0	0.52381	0.269841	0.015873	0.079365	0.206349	0.492064	0	0.619048	0	0	0	0.063492
90	0.761905	0.619048	0.365079	0.142857	0	0.15873	0	0.84127	0.079365	0	0.507936	0.222222	0.047619	0.142857	0.301587	0.428571	0	0.634921	0.015873	0.015873	0	0.126984
100	0.793651	0.730159	0.396825	0.174603	0.047619	0.206349	0	0.873016	0.111111	0	0.539683	0.174603	0.095238	0.190476	0.349206	0.333333	0	0.714286	0.031746	0.015873	0	0.174603
110	0.857143	0.761905	0.460317	0.253968	0.095238	0.269841	0.031746	0.920635	0.126984	0.031746	0.507936	0.095238	0.111111	0.253968	0.428571	0.238095	0	0.52381	0.047619	0.047619	0	0.190476
120	0.920635	0.746032	0.444445	0.31746	0.15873	0.301587	0.047619	1	0.111111	0.031746	0.365079	0.095238	0.126984	0.222222	0.492064	0.15873	0.031746	0.492064	0.095238	0.063492	0.015873	0.174603
130	0.857143	0.507936	0.460317	0.365079	0.206349	0.349206	0.047619	0.920635	0.063492	0.047619	0.142857	0.047619	0.174603	0.222222	0.492064	0.111111	0.047619	0.301587	0.095238	0.063492	0.031746	0.222222
140	0.698413	0.396825	0.52381	0.428571	0.31746	0.412698	0.079365	0.746032	0.047619	0.047619	0.095238	0.047619	0.174603	0.15873	0.52381	0.063492	0.047619	0.15873	0.095238	0.095238	0.047619	0.285714
150	0.444445	0.206349	0.412698	0.507936	0.333333	0.47619	0.079365	0.587302	0.047619	0.047619	0.063492	0.047619	0.206349	0.174603	0.380952	0.047619	0.047619	0.047619	0.095238	0.095238	0.047619	0.285714
