# Supplementary material for: Inhibition of GSK3α,β rescues cognitive phenotypes in a preclinical mouse model of CTNNB1 syndrome
Source: EMBO Mol Med. 2024 Aug 5;16(9):8. doi: 10.1038/s44321-024-00110-5 (PMC11393422; doi:10.1038/s44321-024-00110-5)
Supplement: Supplementary file 5 — Source data Fig. 4 [file 44321_2024_110_MOESM5_ESM.zip › 4C/4C Action Potential Waveform.xlsx]

## Sheet: 4C Action Potential Waveform
Time	Control										Bcat Het
0	-28.1701	-22.5977	-30.8031	-35.275	-40.1695	-33.8458	-27.875	-30.0226	-39.3516	-31.4063	-28.7286	-30.7266	-36.2787	-25.224	-30.1422	-25.375	-32.0625	-32.6719	-36.1719	-36.0938	-33.9375	-34.3516
1	-27.8872	-22.2471	-30.6719	-35.1563	-40.0734	-33.7458	-27.7031	-29.8229	-39.2656	-31.1563	-28.5365	-30.5117	-36.151	-24.974	-29.9781	-24.9844	-31.9063	-32.5625	-36.1641	-35.8906	-33.5313	-34.2344
2	-27.5677	-21.8548	-30.5375	-35.0688	-39.9516	-33.6448	-27.5781	-29.5573	-39.1797	-31.0938	-28.1667	-30.2969	-36.0651	-24.6302	-29.8109	-24.5313	-31.625	-32.4323	-36.0078	-35.6406	-33.0938	-34.0938
3	-27.3108	-21.4053	-30.3594	-34.9688	-39.8313	-33.5135	-27.375	-29.276	-39.0391	-30.9063	-27.6032	-30.0391	-35.9349	-24.2109	-29.6844	-23.9531	-31.2813	-32.2943	-35.8828	-35.5	-32.7188	-34.0078
4	-27.0156	-20.9183	-30.1906	-34.8563	-39.7047	-33.363	-27.1094	-28.9931	-38.8672	-30.625	-27.1619	-29.6953	-35.7839	-23.8563	-29.5396	-23.375	-31	-32.151	-35.7734	-35.4531	-32.1563	-33.8672
5	-26.6823	-20.3938	-29.9938	-34.775	-39.5852	-33.2156	-26.875	-28.6892	-38.7266	-30.2813	-26.9647	-29.3125	-35.6719	-23.4578	-29.3787	-22.8438	-30.5938	-31.9844	-35.7266	-35.2656	-31.75	-33.7109
6	-26.3299	-19.8448	-29.8063	-34.6125	-39.4641	-33.0401	-26.5938	-28.3108	-38.5469	-29.9063	-26.7183	-28.875	-35.5156	-23.0297	-29.2045	-22.2813	-30.2813	-31.7813	-35.5938	-35.0625	-31.0938	-33.6172
7	-25.9316	-19.2212	-29.5375	-34.4875	-39.3914	-32.8427	-26.3125	-27.8767	-38.3594	-29.5	-26.3962	-28.1953	-35.3724	-22.5406	-29.0351	-21.6406	-29.9063	-31.3906	-35.5313	-34.8906	-30.5	-33.5
8	-25.5645	-18.4777	-29.25	-34.375	-39.2867	-32.6833	-25.875	-27.3663	-38.1016	-29.0625	-25.53	-27.4661	-35.2083	-21.9156	-28.8061	-20.8594	-29.4375	-30.2415	-35.3984	-34.6875	-29.75	-33.4141
9	-25.1309	-17.6067	-28.8531	-34.2125	-39.1344	-32.4964	-25.3281	-26.7674	-37.7344	-28.5	-24.1589	-26.3021	-35.112	-21.1469	-28.5368	-20	-28.75	-29.7557	-35.2578	-34.4375	-29	-33.3125
10	-24.6055	-16.5357	-28.35	-34.075	-38.9766	-32.2969	-24.75	-26.0428	-37.0469	-28	-22.3594	-25.5313	-34.9245	-20.1563	-28.2286	-18.8125	-28.0313	-29.2188	-35.0938	-34.2031	-28.3125	-33.2734
11	-23.8359	-15.2336	-27.3281	-33.8688	-38.7734	-32.0604	-24.125	-25.1711	-34.0234	-27.375	-20.9063	-23.8242	-34.651	-19.0417	-27.8676	-17.5938	-27.3125	-27.6042	-34.875	-33.9063	-27.1563	-33.1172
12	-21.8695	-13.5091	-25.125	-33.6188	-38.4828	-31.6932	-23.4531	-23.9128	-28.0938	-26.8438	-17.2378	-21.4792	-33.6484	-17.5906	-27.349	-16.1094	-26.2813	-23.0597	-34.6016	-33.6875	-25.625	-32.8906
13	-16.7773	-11.026	-21.3056	-33.1563	-37.9906	-30.9099	-22.5156	-21.472	-21.0078	-26	-12.6331	-18.5313	-30.526	-15.6594	-26.3682	-14.2396	-25.375	-17.9403	-34.1875	-33.1875	-23.5625	-32.5391
14	-9.05147	-7.19395	-15.1875	-30.7375	-35.8281	-27.4448	-21.3125	-16.7188	-13.7266	-24.75	-7.40668	-13.3542	-24.1771	-12.8531	-23.0891	-10.4167	-23.8125	-12.0739	-32.6328	-31.4063	-20.125	-31.3906
15	0.755515	-1.53594	-7.59375	-22.7604	-28.9648	-17.5	-19.5938	-8.3898	-5.39063	-20.4063	-1.09105	-5.61458	-15.2604	-8.21771	-14.25	-4.59028	-21	-3.82102	-25.2422	-23.3594	-12.3438	-26.875
16	13.0717	7.04858	4.70833	-3.56696	-15.3789	1.23828	-16.375	6.46528	4.375	-6.78125	6.81944	4.24479	-3.38281	0.460417	-1.57212	4.125	-14.9688	6.40909	-12.8359	-10.9219	-0.4375	-15.0469
17	26.2469	18.4864	17.4594	24.0219	10.3025	25.7781	-7.25	21.4474	16.0859	17.2188	17.1621	16.6823	16.7682	16.0781	16.1997	15.0563	-0.5	18.7812	8.10156	11.5156	20.5625	6.01875
18	42.2375	33.2501	34.2415	47.5312	38.3326	46.5063	25.0078	41.2674	25.9896	40.375	28.949	29.5469	37.9062	32.1198	32.1991	24.2969	30.2812	30.9489	42.6797	40	38.0625	36.8021
19	51.2146	43.0502	44.2719	63.2188	58.5141	60.4081	57.0625	49.5625	31.2604	52.5312	36.7925	37.5938	52.974	44.7656	45.0938	31.5457	55.25	38.0714	65.8281	60.6875	46.2812	57.875
20	54.1938	45.6745	47.2375	68.3385	63.9648	64.2292	65.5469	52.7352	32.5547	55.0938	39.7251	41.8594	57.2734	48.5234	47.3594	34.4375	61.4688	40.946	71.0234	64.8594	48	63.9062
21	51.5271	42.6842	45.3844	63.6688	60.4688	60.1901	61.1094	50.3668	30.3255	51.25	37.9154	39.0078	53.1823	46.1458	45.6167	32.4062	55.5	38.7812	65.1406	59	43.0625	59.0312
22	44.2146	35.3086	36.9766	53.4792	49.2625	50.7135	47.4609	43.1319	24.8828	39.8438	31.6108	31.5588	43.4635	39.5812	40.2292	27.0938	42.5625	32.8415	52.0156	45.375	31.7188	48.2969
23	33.5312	24.0784	25.9271	40.1215	37.0647	37.9974	31.5469	31.8359	17.4688	25.25	22.2865	22.9531	31.0109	30.6589	32.5672	18.9453	26.2812	24.2301	36.4766	28.9688	16.5312	35.7344
24	20.692	12.4646	14.0208	26.7063	23.4094	23.0156	15.5234	20.1602	9.22135	9.3125	13.3531	13.875	18.4609	20.7719	23.2256	11.4375	11.0625	14.9773	20.2344	12.6875	1.3125	23.1979
25	9.11948	2.46895	2.8	13.0664	10.3354	8.71317	1.14844	8.4351	-1.38281	-6.34375	4.23438	5.59635	5.73698	11.5234	13.4665	2.44792	-1.75	5.73864	5.92188	-0.92188	-12.125	11.6667
26	-1.55	-7.42917	-6.80903	0.996094	-2.20703	-4.55885	-12.7031	-1.1011	-10.7422	-20.9063	-5.06641	-4.11719	-6.24219	2.87812	7.11285	-5.57986	-12.6875	-2.92614	-6.23438	-13.3906	-25.0625	0.78125
27	-11.8229	-17.4958	-17.2361	-10.724	-12.7487	-17.0508	-25.7656	-10.2083	-20.8281	-35	-13.8604	-13.2591	-17	-5.80078	0.330966	-13.7847	-22.5	-10.7926	-17.4844	-24.7188	-36.7813	-9.40625
28	-22.0293	-26.751	-25.9094	-21.6719	-22.6497	-28.9664	-36.4063	-18.8542	-29.4844	-46.7813	-21.0204	-20.6458	-25.3073	-12.0521	-5.90909	-20.7222	-31.4688	-18.125	-28.3906	-35.4063	-46.0938	-18.6146
29	-31.0566	-35.0115	-33.5188	-31.5	-31.8281	-39.1823	-44.2656	-26.8542	-36.4297	-53.9063	-26.9384	-26.1797	-32.5182	-17.4948	-11.5256	-26.7083	-38.875	-24.9818	-38.0313	-43.875	-52.9688	-27.2604
30	-38.6465	-41.6875	-39.8594	-39.599	-39.8203	-46.8422	-49.4063	-34.0625	-42.4609	-59.2188	-31.6681	-30.4219	-38.2031	-22.2813	-16.669	-30.8182	-44.4688	-30.8229	-45.4141	-49.75	-57.5625	-34.5729
31	-44.4853	-46.6594	-45.0219	-45.6875	-46.0716	-52.3286	-51.9844	-40.0156	-47.4609	-62.0938	-35.5114	-33.7383	-42.2995	-26.4313	-21.2585	-35.2585	-48.0625	-35.6146	-50.4688	-53.6719	-60.25	-40.3125
32	-48.7426	-50.5523	-49.1469	-49.6615	-50.5208	-55.7818	-53.25	-44.625	-51.1875	-62.6875	-38.3665	-36.1328	-44.9193	-29.7771	-25.3267	-38.375	-50.1875	-39.2734	-53.2813	-56.0781	-61.125	-44.2083
33	-51.5566	-53.4928	-51.8625	-51.6667	-53.375	-57.4479	-52.4531	-47.7517	-53.4609	-61.6875	-39.9284	-37.7617	-46.3802	-32.3958	-28.5313	-39.625	-50.9688	-40.7813	-54.3594	-56.1563	-60.7188	-46.5078
34	-53.0742	-55.4085	-53.4438	-52.3802	-54.8438	-57.8958	-51.0625	-49.6545	-54.4531	-60	-40.5547	-38.7305	-46.9922	-34.325	-30.9219	-40.2344	-51.125	-41.375	-54.0156	-55.5625	-59.5	-47.7109
35	-53.498	-56.2348	-54.1125	-52.0781	-55.3031	-57.2604	-49.2813	-50.658	-54.375	-57.75	-40.5648	-39.0482	-47.0469	-35.6052	-32.625	-40.2969	-50.5	-41.429	-52.8906	-54.0938	-57.6875	-48.0469
36	-53.0566	-56.1998	-54.0344	-51.1719	-55.0221	-55.875	-47.2031	-50.8924	-53.6563	-55.0313	-40.2719	-38.931	-46.7344	-36.3719	-33.625	-40.1458	-49.5938	-41.7455	-51.3125	-52.0938	-55.4375	-47.7813
37	-52.0391	-55.5251	-53.425	-49.8594	-54.2643	-54.0391	-45.1406	-50.5434	-52.5	-52.125	-39.4375	-38.4909	-45.9271	-36.6865	-34.1563	-39.875	-48.4375	-41.571	-49.5234	-50.1719	-53.25	-47.1719
38	-50.6152	-54.3808	-52.4344	-48.3	-53.151	-51.9583	-43.1406	-49.7604	-51.0781	-49.2188	-38.3953	-37.6615	-44.9896	-36.7167	-34.7019	-39.1406	-47.2813	-41.1563	-47.6328	-48.1875	-51.0625	-46.3516
39	-48.9609	-52.91	-51.1641	-46.575	-51.8685	-49.8581	-41.3594	-48.684	-49.5885	-46.5625	-37.1938	-36.6719	-43.9297	-36.4625	-35.0192	-38.3281	-46.2813	-40.4375	-45.6719	-46.0938	-48.9063	-45.4453
40	-47.1348	-51.2557	-49.7266	-44.9688	-50.5508	-47.8353	-39.7813	-47.4375	-48.3802	-44.25	-36.0639	-35.5938	-42.8255	-36.0703	-34.9111	-37.4531	-45.3125	-39.1563	-43.8906	-44.1563	-46.9063	-44.5391
41	-45.293	-49.4662	-48.3047	-43.5313	-49.2904	-45.9954	-38.5156	-46.0938	-47.3464	-42.3125	-34.8984	-34.4375	-41.8412	-35.5833	-34.762	-36.9303	-44.5	-37.875	-42.2969	-42.4688	-45.1563	-43.6719
42	-43.5137	-47.6806	-47.0117	-42.4792	-48.1615	-44.3379	-37.5938	-44.7014	-46.0469	-40.75	-33.6719	-33.4688	-40.9635	-35.1016	-34.1875	-36.4663	-43.7813	-36.7017	-40.9453	-41	-43.5938	-42.8281
43	-41.877	-45.9417	-45.8164	-41.5469	-47.1159	-42.987	-36.9219	-43.3524	-44.8438	-39.4063	-32.4922	-32.6563	-40.2214	-34.6063	-33.9665	-35.7813	-43.1875	-35.7188	-39.7891	-39.75	-42.3438	-42.1563
44	-40.3418	-44.2927	-44.7969	-40.849	-46.2357	-41.9	-36.4531	-42.0868	-43.7031	-38.4375	-31.4991	-31.9922	-39.5703	-34.1961	-33.4375	-35.1875	-42.6563	-34.8438	-38.8203	-38.7813	-41.2813	-41.5313
45	-38.9648	-42.747	-43.9219	-40.2656	-45.5195	-41.0568	-36.0313	-40.9253	-42.6484	-37.7188	-30.7031	-31.3906	-39.0417	-33.8094	-32.876	-34.6875	-42.1563	-33.9688	-38.1094	-37.9688	-40.5	-41.0391
46	-37.8125	-41.3558	-43.0906	-39.8385	-44.9427	-40.4484	-35.8438	-39.9115	-41.7031	-37.2188	-30.0326	-30.8047	-38.5781	-33.5023	-32.676	-34.1806	-41.75	-33.4545	-37.4922	-37.2813	-39.8438	-40.6406
47	-36.8555	-40.1523	-42.3781	-39.5208	-44.4714	-40.0036	-35.6875	-39.0104	-40.9453	-37	-29.5195	-30.3438	-38.2188	-33.2414	-32.4833	-33.9653	-41.4688	-33.1027	-36.9922	-36.75	-39.4063	-40.25
48	-36.0957	-39.1254	-41.7938	-39.2656	-44.125	-39.6885	-35.6094	-38.2483	-40.4063	-36.6875	-29.1016	-29.9844	-37.9063	-33.0664	-32.2688	-33.8125	-41.125	-32.8371	-36.5547	-36.2813	-39.0625	-39.9922
49	-35.4688	-38.2551	-41.3313	-39.099	-43.8604	-39.4932	-35.625	-37.6163	-39.9453	-36.5313	-28.7305	-29.6641	-37.651	-32.925	-32.1313	-33.625	-40.9063	-32.654	-36.1875	-36.0313	-38.75	-39.7813
