# Supplementary material for: Inhibition of GSK3α,β rescues cognitive phenotypes in a preclinical mouse model of CTNNB1 syndrome
Source: EMBO Mol Med. 2024 Aug 5;16(9):8. doi: 10.1038/s44321-024-00110-5 (PMC11393422; doi:10.1038/s44321-024-00110-5)
Supplement: Supplementary file 5 — Source data Fig. 4 [file 44321_2024_110_MOESM5_ESM.zip › 4D/4D Waveform After Hyperpolarzation.xlsx]

## Sheet: 4D Waveform After Hyperpolariz.
Control	Bcat Het
30.031	15.9651
41.2261	13.9151
26.8307	13.1021
19.4817	18.5183
17.6396	8.65353
26.9922	24.3628
32.4919	26.2991
26.6753	13.0456
17.4802	20.6501
37.6222	23.4741
	34.6871
	16.1208
