# Supplementary material for: Inhibition of GSK3α,β rescues cognitive phenotypes in a preclinical mouse model of CTNNB1 syndrome
Source: EMBO Mol Med. 2024 Aug 5;16(9):8. doi: 10.1038/s44321-024-00110-5 (PMC11393422; doi:10.1038/s44321-024-00110-5)
Supplement: Supplementary file 6 — Source data Fig. 5 [file 44321_2024_110_MOESM6_ESM.zip]

Archive with 9 entries (8 files):
- Fig 5/
- Fig 5/F5 Ctx a1.jpg
- Fig 5/F5 Ctx GAPDH.jpg
- Fig 5/F5 Hipp a1.jpg
- Fig 5/F5 Hipp Ctx a2.jpg
- Fig 5/F5 Hipp Ctx a3.jpg
- Fig 5/F5 Hipp GAPDH.jpeg
- Fig 5/Figure 5 Westerns Annotated.tif
- Fig 5/Figure 5 Westerns.xlsx
