# Supplementary material for: Inhibition of GSK3α,β rescues cognitive phenotypes in a preclinical mouse model of CTNNB1 syndrome
Source: EMBO Mol Med. 2024 Aug 5;16(9):8. doi: 10.1038/s44321-024-00110-5 (PMC11393422; doi:10.1038/s44321-024-00110-5)
Supplement: Supplementary file 6 — Source data Fig. 5 [file 44321_2024_110_MOESM6_ESM.zip › Fig 5/Figure 5 Westerns.xlsx]

## Sheet: Fig5 Ctx ATP1A1
Control	Bcat Het
1.0239	1.10391
0.757813	1.05701
1.01522	1.1586
0.836938	0.87219
1.20281	0.919211
0.926319	1.10466
1.19827	0.79436
1.03873	0.736947

## Sheet: Fig5 Ctx ATP1A2
Control	Bcat Het
0.924077	0.626043
1.07191	0.622418
1.19288	0.527883
0.796943	0.613668
1.12779	0.577717
0.832712	0.772913
1.18012	0.819409
0.873566	0.453848

## Sheet: Fig5 Ctx ATP1A3
Control	Bcat Het
1.03292	0.71932
0.873523	0.470134
0.873045	0.612061
1.046	0.658037
0.993635	0.789234
1.25028	0.875403
0.962846	0.605595
0.967761	0.7312

## Sheet: Fig5 Hipp ATP1A1
Control	Bcat Het
0.983684	0.971109
0.984094	1.10756
1.04953	0.971857
1.13014	0.864829
0.835608	0.912305
1.21681	1.18379
0.894024	0.766179
0.906112	1.01336

## Sheet: Fig5 Hipp ATP1A2
Control	Bcat Het
0.969627	0.549547
0.99965	0.414354
0.978625	0.829108
1.20064	0.520671
0.865014	0.435293
1.11794	0.605774
0.906789	0.769089
0.961712	0.40915

## Sheet: Fig5 Hipp ATP1A3
Control	Bcat Het
0.957817	0.436909
0.817426	0.748563
1.26904	0.854131
0.942847	0.857163
0.95661	0.557985
0.931596	0.49895
0.958971	0.528205
1.16569	0.754808
