# Supplementary material for: Inhibition of GSK3α,β rescues cognitive phenotypes in a preclinical mouse model of CTNNB1 syndrome
Source: EMBO Mol Med. 2024 Aug 5;16(9):8. doi: 10.1038/s44321-024-00110-5 (PMC11393422; doi:10.1038/s44321-024-00110-5)
Supplement: Supplementary file 7 — Source data Fig. 6 [file 44321_2024_110_MOESM7_ESM.zip]

Archive with 23 entries (20 files):
- 6B/
- 6B/6A Annotated Western.tif
- 6B/6A ATP1A1 GAPDH BRD0320 Ctx.jpg
- 6B/6A ATP1A1 GAPDH BRD0320 Hip.jpg
- 6B/6A ATP1A2 ATP1A3 BRD0320 Hipp.jpg
- 6B/6A ATP1A3 BRD0320 Ctx.jpg
- 6B/6A Bcat ATP1A2 BRD0320 Ctx.jpg
- 6B/6A Bcat ATPases BRD0320.xlsx
- 6B/6A Bcat BRD0320 Hipp.jpg
- 6B/6A GAPDH BRD0320 Ctx.jpg
- 6B/6A GAPDH BRD0320 Hipp.jpg
- 6B/6A n2 ctx and hipp ATP1A2 BRD0320.jpg
- 6B/6A n2 ctx and hipp ATP1A3 BRD0320.jpg
- 6B/6A n2 ctx and hipp Bcat BRD0320.jpg
- 6B/6A n2 ctx and hipp GAPDH BRD0320.jpg
- 6C/
- 6C/6B N-cad IP Bcat Ncad BRD0320.xlsx
- 6C/6B N-cad IP BRD0320 set 1-2 .jpg
- 6C/6B N-cad IP BRD0320 set 3-4 .jpg
- 6D/
- 6D/6C DKK1 EN2 BRD0320.jpg
- 6D/6C GAPDH.jpg
- 6D/6C Wnt Targets BRD0320.xlsx
