# Supplementary material for: Inhibition of GSK3α,β rescues cognitive phenotypes in a preclinical mouse model of CTNNB1 syndrome
Source: EMBO Mol Med. 2024 Aug 5;16(9):8. doi: 10.1038/s44321-024-00110-5 (PMC11393422; doi:10.1038/s44321-024-00110-5)
Supplement: Supplementary file 7 — Source data Fig. 6 [file 44321_2024_110_MOESM7_ESM.zip › 6B/6A Bcat ATPases BRD0320.xlsx]

## Sheet: 6A Bcat Ctx BRD0320
Control (Vehicle)	Bcat Het (Vehicle)	Bcat Het (BRD0320)
0.91355	0.64624	1.16319
1.08645	0.629512	1.04101
1.07034	0.687876	0.923481
0.929659	0.727076	1.13163
0.954654	0.526819	0.899926
1.04535	0.77945	0.885283
0.841169	0.287164	0.663378
1.15883	0.292349	0.952599

## Sheet: 6A ATP1A1 Ctx BRD0320
Control (vehicle)	Bcat Het (Vehicle)	Bcat Het (BRD0320)
0.927746	0.708548	0.848385
1.0562	1.14427	1.12473
1.01605	0.71488	0.79238
1.18606	0.891625	0.984329
1.18501	1.21434	1.06728
0.62893	0.66624	0.938868

## Sheet: 6A ATP1A2 Ctx BRD0320
Control (Vehicle)	Bcat Het (Vehicle)	Bcat Het (BRD0320)
0.989087	0.866465	0.792641
1.01091	0.634303	0.722056
0.980207	0.615255	1.1384
1.01979	0.783388	1.01384
1.027	0.892086	0.87377
0.973	0.710211	0.799933
1.00601	0.567419	0.896926
0.993993	0.542604	0.954652

## Sheet: 6A ATP1A3 Ctx BRD0320
Control (Vehicle)	Bcat Het (Vehicle)	Bcat Het (BRD0320)
0.999333	0.684144	0.844048
1.00067	0.687726	0.751011
1.05159	0.741512	0.939357
0.94841	0.766584	0.837288
0.904597	0.771173	0.946707
1.0954	0.763062	1.0309
1.00133	0.760575	1.05224
0.998671	0.729515	1.17666

## Sheet: 6A Bcat Hipp BRD0320
Control (vehicle)	Bcat Het (Vehicle)	B-cat Het (BRD0320)
0.965527	0.353706	0.713522
1.03447	0.543098	0.780876
1.15881	0.649524	0.957531
0.841188	0.652893	1.08469
1.08604	0.84418	0.927165
0.913958	0.930742	1.1126
1.13544	0.528996	0.904147
0.864564	0.435112	0.956269

## Sheet: 6A ATP1A1 Hipp BRD0320
Control (vehicle)	Bcat Het (Vehicle)	Bcat Het (BRD0320)
1.26087	1.28084	0.917663
0.938701	1.18921	1.3395
0.80043	0.855257	0.826634
0.938781	0.741194	0.699118
0.785517	0.966865	1.12397
1.2757	1.53514	1.24675

## Sheet: 6A ATP1A2 Hipp BRD0320
Control (Vehicle)	Bcat Het (Vehicle)	Bcat Het (BRD0320)
0.958589	0.877268	1.15534
1.04141	0.911288	1.16283
0.845243	0.537132	0.988263
1.15476	0.473423	0.955532
1.05708	0.430264	0.714933
0.942918	0.630869	0.88695
0.999836	0.644075	0.873622
1.00016	0.697886	0.969516

## Sheet: 6A ATP1A3 Hipp BRD0320
Control (Vehicle)	Bcat Het (Vehicle)	Bcat Het (BRD0320)
0.963366	0.800505	0.817424
1.03663	0.753977	0.892275
1.09711	0.803683	0.780131
0.902886	0.795258	0.968535
0.995468	0.617936	0.828455
1.00453	0.639703	0.811558
0.973568	0.599191	0.856314
1.02643	0.596334	1.02131
