# Supplementary material for: Inhibition of GSK3α,β rescues cognitive phenotypes in a preclinical mouse model of CTNNB1 syndrome
Source: EMBO Mol Med. 2024 Aug 5;16(9):8. doi: 10.1038/s44321-024-00110-5 (PMC11393422; doi:10.1038/s44321-024-00110-5)
Supplement: Supplementary file 7 — Source data Fig. 6 [file 44321_2024_110_MOESM7_ESM.zip › 6C/6B N-cad IP Bcat Ncad BRD0320.xlsx]

## Sheet: 6B N-cad IP WB B-cat Ncad Dual
Control (vehicle)	Bcat Het (Vehicle)	Bcat Het (BRD0320)
1	0.899193	0.966603
1	0.888917	1.22052
1	0.841851	1.00903
1	0.724443	0.841535
