# Supplementary material for: Inhibition of GSK3α,β rescues cognitive phenotypes in a preclinical mouse model of CTNNB1 syndrome
Source: EMBO Mol Med. 2024 Aug 5;16(9):8. doi: 10.1038/s44321-024-00110-5 (PMC11393422; doi:10.1038/s44321-024-00110-5)
Supplement: Supplementary file 7 — Source data Fig. 6 [file 44321_2024_110_MOESM7_ESM.zip › 6D/6C Wnt Targets BRD0320.xlsx]

## Sheet: 6C DKK1
Control (vehicle)	Bcat Het (vehicle)	Bcat Het (BRD0320)
0.838243	0.62553	0.9175
1.1566	0.779782	1.48931
1.00515	0.220241	0.30705
0.84017	0.423684	0.839132
1.44421	0.662314	0.851531
0.715623	0.281315	0.484253

## Sheet: 6C EN2
Control (vehicle)	Bcat Het (vehicle)	Bcat Het (BRD0320)
1.24979	0.672636	0.76382
0.88065	0.600413	1.24041
0.869556	0.434893	0.723647
1.09621	0.411271	0.749749
0.831965	0.147075	0.690084
1.07183	0.151986	0.538702
