# Supplementary material for: Inhibition of GSK3α,β rescues cognitive phenotypes in a preclinical mouse model of CTNNB1 syndrome
Source: EMBO Mol Med. 2024 Aug 5;16(9):8. doi: 10.1038/s44321-024-00110-5 (PMC11393422; doi:10.1038/s44321-024-00110-5)
Supplement: Supplementary file 8 — Source data Fig. 7 [file 44321_2024_110_MOESM8_ESM.zip]

Archive with 8 entries (4 files):
- 7A/
- 7A/7A Resting Membrane Potential.xlsx
- 7B/
- 7B/7B Spike Frequency.xlsx
- 7C/
- 7C/7C Action Potential Waveform.xlsx
- 7D/
- 7D/7D Waverform After Hyperpolarization.xlsx
