# Supplementary material for: Inhibition of GSK3α,β rescues cognitive phenotypes in a preclinical mouse model of CTNNB1 syndrome
Source: EMBO Mol Med. 2024 Aug 5;16(9):8. doi: 10.1038/s44321-024-00110-5 (PMC11393422; doi:10.1038/s44321-024-00110-5)
Supplement: Supplementary file 8 — Source data Fig. 7 [file 44321_2024_110_MOESM8_ESM.zip › 7A/7A Resting Membrane Potential.xlsx]

## Sheet: 7A Resting Membrane Potential
Bcat Het (Vehicle)	Bcat Het (BRD0320)
-70	-64.5
-59	-68.5
-64.5	-81.5
-68	-72
-68.5	-67.5
-72	-68
-58	-63.5
-64	-64.5
-71	-59.5
-72	-66
-56.5	-70
-74	-72
-73	-74
-68.5	-80.5
-80.5	-87.4
-78.5	-84
-67	-88.5
-61	-72.7
-58	-69.5
-77.5	-58.5
-69.5	-63
-64	-74
-72.7	-74.5
-75	-54.5
-75.5	-77.5
-82.5	-70.5
-79	-75.5
-64	-81.5
	-64
