# Supplementary material for: Inhibition of GSK3α,β rescues cognitive phenotypes in a preclinical mouse model of CTNNB1 syndrome
Source: EMBO Mol Med. 2024 Aug 5;16(9):8. doi: 10.1038/s44321-024-00110-5 (PMC11393422; doi:10.1038/s44321-024-00110-5)
Supplement: Supplementary file 8 — Source data Fig. 7 [file 44321_2024_110_MOESM8_ESM.zip › 7B/7B Spike Frequency.xlsx]

## Sheet: 7B Spike Frequency
Input Current (pA)	Bcat Het (Vehicle)																												Bcat Het (BRD 0320)
10	0	0	0	0	0	0	0	0	0	0	0	0	0	0	0	0	0	0	0	0	0	0	0	0	0	0	0	0	0	0	0	0	0	0	0	0	0	0	0	0	0	0	0	0	0	0	0	0	0
20	0	0	0	0	0	0	0	0	0	0	0	0	0	0	0	0	0	0	0	0	0	0	0	0	0	0	0	0	0	0	0	0	0	0	0	3.33333	0	0	0	0	10.6667	0	0	0	0	0	0	0	0
30	0	0	0	4	0	0	0	0	0	0	7.33333	0	0	0	0	0	0	0	0	0	0	0	0	0	0	0	0.666667	0	0	0	0	0	0	0	0	6	0	0	0	0	17.3333	0	0	5.33333	0	0	0	0	0
40	0	0	2	12	6.66667	0	0	0	0	0	20.6667	0	0	0	0	0	0	0	0	0	8	0	0	0	0	7.33333	8	0	0.666667	2	0	0	0	6	0	10	0	0	0	0	10	0	2.66667	16	0	0	0	0	0
50	0	0	5.33333	22.6667	13.3333	0	0	0	1.33333	6.66667	29.3333	0	0	0	0	1.33333	0	3.33333	0	0	19.3333	2	0	0	1.33333	18	16.6667	0	6.66667	6	0	0	0	12	0	13.3333	0	0	0	0	5.33333	0	10	22.6667	1.33333	0.666667	0	0	2
60	0	1.33333	6	31.3333	22	0	1.33333	4.66667	7.33333	14	36	2.66667	0	0	0	9.33333	1.33333	9.33333	0	0	26.6667	5	0	0.666667	4.66667	25.3333	24	0	12	8.66667	0	0.666667	1	18	0	17.3333	0	0	0	0.666667	3.33333	0	14	28.6667	6	4	1.33333	1.33333	12
70	1.33333	3.33333	10	36.6667	29.3333	0.666667	4	10.6667	16	20	42.6667	6.66667	0.666667	0	0	16	12.6667	14.6667	2	0	32.6667	13	0	10	9.33333	32.6667	30	0	18	9.33333	0	0.666667	8	20.6667	0	24	0	0	0	2	2	0	20.6667	34	8.66667	12	2.66667	6	22
80	6.66667	6.66667	13.3333	42.6667	34.6667	8.66667	10	15.3333	24	29.3333	39.3333	8	4	1.33333	0.666667	20.6667	19.3333	18.6667	2	0.666667	38.6667	23	1.33333	14.6667	11.3333	34.6667	34.6667	0	22	11.3333	0.666667	3.33333	12	20.6667	0	26	0	0	0	2.66667	2	0	24	38.6667	11.3333	18	6	9.33333	32.6667
90	11.3333	6.66667	17.3333	49.3333	40.6667	14	14	21.3333	30	34.6667	30	11.3333	6.66667	2.66667	6	27.3333	26	22.6667	6	2	43.3333	28	4.66667	19.3333	16	30	38.6667	0	21.3333	8.66667	2	6	18	18	0	26.6667	0.666667	0.666667	0	5.33333	2	0	28.6667	37.3333	15.3333	26	11.3333	13.3333	40.6667
100	15.3333	8	20.6667	52.6667	44.6667	20	22	26.6667	36	41.3333	20	16.6667	8.66667	4	11.3333	30.6667	32	26.6667	9.33333	3.33333	48	32	8	24.6667	21.3333	28	43.3333	0	22.6667	7.33333	4	8	21	14	0	30	1.33333	0.666667	0	7.33333	2	0	32	28	20.6667	32	14	18.6667	48.6667
110	21.3333	10.6667	22.6667	46	48	26.6667	26.6667	29.3333	42	40.6667	18	20.6667	12.6667	6	18	34.6667	36	29.3333	12	5.33333	52	35	10.6667	29.3333	22.6667	20.6667	46	4.66667	21.3333	4	4.66667	10.6667	26	10	0	22	2	2	0	8	2	1.33333	32	22	24.6667	36.6667	19.3333	28.6667	56.6667
120	24.6667	12.6667	26	28.6667	45.3333	32	28	32.6667	44.6667	41.3333	14.6667	21.3333	15.3333	8	22.6667	39.3333	40.6667	32	14.6667	7.33333	54	41	14.6667	33.3333	26	18.6667	48.6667	9.33333	15.3333	4	5.33333	9.33333	31	6.66667	1.33333	20.6667	4	2.66667	0.666667	7.33333	2	2	33.3333	12.6667	28.6667	41.3333	23.3333	36	56
130	30	9.33333	28.6667	10	38.6667	36	24	37.3333	43.3333	34	14.6667	22.6667	17.3333	12.6667	24.6667	42.6667	42.6667	33.3333	18	8	57.3333	45	16.6667	37.3333	30.6667	16	50	18.6667	6	2	7.33333	9.33333	31	4.66667	2	12.6667	4	2.66667	1.33333	9.33333	2	2	34.6667	8.66667	30.6667	46	22	48	45.3333
140	32.6667	6	32.6667	6.66667	19.3333	41.3333	16.6667	41.3333	38.6667	27.3333	10	25.3333	21.3333	12	30	46.6667	44.6667	34.6667	20	10.6667	58.6667	48	20.6667	41.3333	32	14.6667	52	23.3333	4	2	7.33333	6.66667	32	2.66667	2	6	4	4	2	12	2	2	38.6667	5.33333	32.6667	48.6667	24	52	33.3333
150	36	6	33.3333	4.66667	9.33333	45.3333	12.6667	42	32	16.6667	10	22.6667	20.6667	16	32	48	46	36.6667	24.6667	11.3333	48.6667	47	22.6667	45.3333	35.3333	14	50	28	2.66667	2	8.66667	6.66667	24	2	2	2	4	4	2	12	2	2	38.6667	4.66667	36	52.6667	22.6667	54.6667	21.3333
[truncated: 8 more columns]
