# Supplementary material for: Inhibition of GSK3α,β rescues cognitive phenotypes in a preclinical mouse model of CTNNB1 syndrome
Source: EMBO Mol Med. 2024 Aug 5;16(9):8. doi: 10.1038/s44321-024-00110-5 (PMC11393422; doi:10.1038/s44321-024-00110-5)
Supplement: Supplementary file 8 — Source data Fig. 7 [file 44321_2024_110_MOESM8_ESM.zip › 7C/7C Action Potential Waveform.xlsx]

## Sheet: 7C Action Potential Waveform
Time	Bcat Het (vehicle)																											Bcat Het (BRD0320)
0	-34.1094	-32.1406	-38.5469	-32.3125	-36.125	-31.375	-32.25	-38.2813	-37.5	-34.7813	-31.7031	-31.6719	-38.5156	-28.7656	-47.0781	-40.0469	-36.3125	-26.3438	-33.0625	-36.0313	-39.125	-38.3281	-37.1875	-34.1563	-31.8438	-33.625	-31.125	-33.5313	-18.5781	-39.4688	-31.2969	-33.125	-35.7813	-25.25	-37.9688	-30.4688	-36.8438	-34.0313	-38.6563	-33.1406	-29.125	-37.2188	-32.9688	-37.7188	-34.4531	-30.9219	-39.9219	-37.0625	-37.1094
1	-34.1875	-32.125	-38.4688	-32.1563	-36.125	-31.1094	-32.0156	-38.0938	-37.3594	-34.75	-31.3906	-31.5938	-38.375	-28.6719	-46.9219	-39.9844	-36.25	-26.1563	-33.0313	-35.9688	-39	-38.2656	-37.0625	-34.1875	-31.6562	-33.5938	-31.0313	-33.4063	-18.2187	-39.5	-31.2344	-33.0938	-35.7813	-25.0313	-37.875	-30.2969	-36.6875	-34	-38.5625	-33.0313	-28.9844	-37.0313	-32.9688	-37.625	-34.3594	-30.7188	-39.8125	-36.9375	-37.0156
2	-34.0781	-32.0781	-38.4219	-32.0625	-36.0313	-30.8594	-31.7187	-37.9375	-37.2969	-34.75	-31.0625	-31.5781	-38.3438	-28.375	-46.8281	-39.8437	-36.1875	-25.9062	-32.9375	-35.875	-38.8437	-38.3125	-36.9062	-34.0313	-31.4375	-33.5313	-30.9687	-33.1875	-17.8281	-39.375	-31.1719	-33	-35.7188	-24.75	-37.75	-30.1719	-36.5313	-33.875	-38.4688	-32.8906	-28.8437	-36.9688	-32.9063	-37.5625	-34.25	-30.5937	-39.7188	-36.7813	-36.8906
3	-33.9688	-32.0781	-38.4375	-31.8125	-36	-30.5781	-31.3437	-37.8438	-37.1563	-34.7188	-30.7187	-31.6094	-38.2969	-28.0937	-46.7188	-39.6875	-36.0937	-25.625	-32.7813	-35.8438	-38.5938	-38.25	-36.7812	-33.9688	-31.375	-33.4375	-30.8125	-33.0625	-17.4062	-39.2969	-31.0781	-32.9375	-35.6563	-24.5625	-37.6719	-30	-36.375	-33.7812	-38.5625	-32.75	-28.6562	-37	-32.75	-37.5313	-34.1406	-30.3906	-39.5938	-36.6719	-36.7656
4	-33.7969	-32.0625	-38.3438	-31.75	-35.9063	-30.2812	-31.0781	-37.75	-37.0625	-34.6563	-30.4062	-31.5312	-38.2344	-27.8281	-46.5938	-39.625	-36	-25.4687	-32.6563	-35.6875	-38.5938	-38.2031	-36.625	-33.9063	-31.3437	-33.3437	-30.6875	-33	-17.0469	-39.2344	-30.9844	-32.9063	-35.7188	-24.2187	-37.5625	-29.875	-36.0625	-33.5312	-38.4687	-32.5312	-28.4375	-36.9688	-32.6563	-37.4062	-34.0156	-30.1875	-39.5156	-36.6094	-36.6563
5	-33.5937	-31.9688	-38.2969	-31.4687	-35.875	-29.9687	-30.6562	-37.7031	-36.9375	-34.5937	-29.9375	-31.375	-38.2031	-27.4844	-46.5313	-39.4062	-35.9375	-25.375	-32.5313	-35.5937	-38.5312	-38.0781	-36.5	-33.8125	-31.1562	-33.0937	-30.5312	-32.9688	-16.625	-39.1719	-30.8906	-32.8438	-35.6875	-23.9062	-37.5156	-29.6406	-35.9375	-33.375	-38.3125	-32.4063	-28.2031	-36.9063	-32.5313	-37.2813	-33.9531	-30.0625	-39.3594	-36.4531	-36.6094
6	-33.3906	-31.9844	-38.2969	-31.125	-35.7187	-29.5312	-30.3437	-37.6562	-36.8594	-34.375	-29.4844	-31.3594	-38.1406	-27.1406	-46.3594	-39.3594	-35.8437	-25.125	-32.4687	-35.4375	-38.4375	-38.0313	-36.3125	-33.7812	-31	-32.9687	-30.4687	-32.8125	-16.1875	-39.0625	-30.7656	-32.8125	-35.6875	-23.625	-37.4531	-29.4531	-35.8125	-33.3437	-38.1562	-32.2656	-28	-36.8125	-32.4687	-37.25	-33.9219	-29.9219	-39.2812	-36.3437	-36.4531
7	-33.2812	-31.8594	-38.1875	-30.75	-35.6563	-29.1406	-29.9375	-37.5781	-36.6875	-34.3125	-28.9687	-31.2656	-38.0469	-26.8594	-46.2344	-39.2031	-35.6875	-25	-32.4063	-35.2812	-38.4062	-38.0625	-36.1875	-33.6562	-30.8437	-32.8437	-30.4063	-32.1875	-15.6719	-39.0156	-30.6406	-32.6875	-35.625	-23.2187	-37.4531	-29.25	-35.6875	-33.2187	-38.0312	-32.0469	-27.8437	-36.7187	-32.2187	-37.1562	-33.8594	-29.7812	-39.1719	-36.1719	-36.3281
8	-33.0469	-31.7969	-38.1719	-30.375	-35.5	-28.7344	-29.4687	-37.4844	-36.5781	-34.125	-28.3594	-31.1719	-37.8906	-26.4687	-46.0781	-39.0156	-35.5625	-24.7187	-32.3437	-35.0625	-38.25	-37.9219	-36	-33.5625	-30.6875	-32.6875	-30.3437	-31.8437	-15.0625	-38.9219	-30.5156	-32.5312	-35.625	-22.7812	-37.3906	-28.9687	-35.5625	-33.0625	-37.9688	-31.75	-27.6562	-36.5625	-32.0625	-37.0625	-33.7969	-29.6094	-39	-35.9687	-36.0625
9	-32.7969	-31.6875	-38.1094	-30	-35.5	-28.1719	-28.8437	-37.3281	-36.4375	-34	-27.6406	-31.0469	-37.7656	-26.0312	-45.9687	-38.875	-35.4687	-24.5312	-32.1875	-34.7812	-38.1562	-37.8594	-35.9062	-33.4687	-30.4375	-32.4687	-30.2187	-30.75	-14.4531	-38.8437	-30.1562	-32.4062	-35.5937	-22.25	-37.3281	-28.7031	-35.4062	-32.75	-37.9687	-31.5312	-27.4531	-36.5313	-31.9687	-36.9062	-33.7187	-29.4062	-38.8281	-35.6875	-35.8906
10	-32.5469	-31.4375	-37.9219	-29.5	-35.5312	-27.5469	-28.1719	-37.0781	-36.3906	-33.8437	-26.875	-30.9375	-37.6406	-25.5625	-45.7969	-38.625	-35.3438	-24.3437	-32.0312	-34.625	-37.9375	-37.8125	-35.6875	-33.3125	-30.1875	-32.25	-30.0312	-27.1875	-13.625	-38.8438	-29.3281	-32.2187	-35.5	-21.625	-37.2344	-28.375	-35.1875	-32.5937	-37.8125	-31.25	-27.1406	-36.5625	-31.875	-36.7187	-33.5469	-29.1406	-38.7031	-35.375	-35.7187
11	-32.1875	-31.2031	-37.7344	-28.9062	-35.4375	-26.7187	-27.4687	-36.7344	-36.2969	-33.6875	-25.7187	-30.7812	-37.5625	-25.0156	-45.6875	-38.4375	-35.2812	-23.9375	-31.8125	-34.5	-37.7187	-37.7656	-35.4062	-33.25	-29.8125	-32.125	-29.875	-23.0312	-12.7656	-38.7969	-27.1094	-32	-35.3125	-20.75	-37.125	-27.9687	-34.75	-32.3437	-37.75	-31.0156	-26.75	-36.5625	-31.7187	-36.5937	-33.375	-28.8281	-38.5469	-35.1562	-35.5156
12	-31.8281	-30.625	-37.5	-28.0312	-35.25	-25.625	-26.6562	-36.0469	-36.1719	-33.4687	-24.2031	-30.6094	-37.4219	-24.3437	-45.5469	-38.1094	-35.0625	-23.4062	-31.5	-34.3125	-37.5	-37.6562	-35.1875	-33	-29.4375	-31.8125	-29.625	-18.1875	-11.6406	-38.6406	-22.2656	-31.4062	-35.0937	-19.375	-36.9375	-27.5469	-34.4375	-32.0937	-37.5937	-30.6719	-26.2969	-36.4687	-31.5	-36.25	-33.2656	-28.3437	-38.3594	-34.875	-35.2344
13	-29.6406	-28.4062	-37.1406	-26.8437	-35.0937	-24.0781	-25.6406	-34.7031	-35.9531	-33.1875	-21.7812	-30.2812	-37.2812	-23.5312	-45.3594	-37.6562	-34.875	-22.7187	-31.2187	-34	-37.25	-37.5156	-34.8125	-32.0625	-28.8125	-31.4687	-29.25	-12.5	-10.0625	-38.2812	-14.5781	-27.0312	-34.8125	-15.25	-36.75	-27.0625	-32.7812	-31.625	-37.4062	-30.2969	-25.75	-36.2812	-31.25	-35.9375	-33.1562	-27.5781	-38.0156	-33.5937	-34.5937
14	-22.4531	-21.9219	-33.8437	-25.0625	-34.5312	-21.2656	-24.0625	-27.8594	-35.3125	-32.375	-17.9687	-29.8906	-37.0937	-22.3281	-45.1094	-37.25	-34.6875	-21.75	-30.8437	-33.5625	-37	-36.0937	-34.4687	-25.8437	-28	-30.4375	-28.75	-3.53125	-7.875	-37.5625	-5.375	-18	-34.2187	-4.5625	-36.0312	-26.3437	-27.4375	-30.625	-37.0938	-29.8594	-24.875	-35.9687	-29.5	-34.9375	-32.6719	-24.8281	-35.8437	-28.625	-30.8594
15	-13.7812	-13.4687	-24.4687	-22.7812	-30.125	-15.0937	-21.125	-17.3906	-29.9375	-27.0625	-11.0156	-29.2656	-36.7344	-20.4687	-44.9219	-36.1562	-34.25	-20.2812	-30.125	-31.9062	-36.3437	-29.1406	-33.3437	-10.875	-23.8437	-27.4687	-25.8125	8.09375	-4.57812	-33.9844	4	0.84375	-29.2187	9.375	-32.0156	-23.8906	-15.5937	-29.5	-36.375	-29.25	-21.9844	-34.9062	-22.875	-29.4375	-28.8125	-17.8906	-25.25	-16.8437	-20.2656
16	-4.10937	-3.17187	-12.625	-18.2187	-19.7187	-4.75	-14.8437	-3.28125	-16.4219	-13.1875	0.765625	-22.625	-35.1094	-17.4219	-41.6094	-29.5625	-32.875	-14.2812	-23.4375	-24.4062	-33.7812	-10.2969	-29.5312	7.9375	-9.78125	-11.3125	-12.9375	18.625	1.98438	-20.8594	12.75	20.9062	-10.75	22.75	-19.1562	-12.4531	0.96875	-21.2812	-29.0312	-26.6094	-7.82812	-25.3125	-7.6875	-15.8437	-16.5312	-6.375	0.46875	1.3125	-3.29687
17	10.5781	14.1406	7.96875	-0.71875	2.21875	15	2.98438	21.9531	7.29688	10.6875	20.6406	-1.90625	-17.8437	-6.4375	-22.9062	-4.85937	-23.6562	10.6875	-1.78125	-3.65625	-22.6875	9.76562	-5.4375	24.25	13.625	10.9062	11.6562	27.75	12.2344	9.375	20.0781	38.1875	19.8125	33.9375	2.875	11.9219	16.8125	-3.21875	-12	-11.1875	15.2969	4.40625	18.3438	9.75	7.71875	11.6562	31.4531	24.9844	23.2812
18	35.6719	37.5469	40.9219	37.7812	36.7188	36.0156	36.1719	41.9688	48.2812	45.1562	37.9844	28.4531	22.8125	22.8906	19.6875	36.2812	21.3125	48.5	33.8125	28.0938	7.15625	26.4375	32.8125	35.8125	34.0938	30.4062	33.7812	35.4688	22.875	41.8438	25.5312	50.0625	46.7812	42.4062	32.5	34.6562	25.75	27.4688	20.8125	23.7656	32.3906	40.0938	41.4688	30.3125	32.8906	34.2656	54.6875	43.8906	44.9219
19	53.5781	54.25	61.4062	57.625	63.1875	50.75	56.7031	56.0469	70.2188	64.9062	46.0781	51.5469	52.6875	45.1406	52.5625	56.5781	59.125	70.375	59.5	48.75	49.8125	37.6875	56	43.0938	46.5	41.25	47.4688	38.9688	30.9531	59.9844	28.9375	57.625	61.0938	48.5	49	48.9844	31.2188	47.4062	49.3438	49.5312	42.875	58.6562	56.8438	42.75	48.8125	49.3125	67.375	55.6406	61.0938
20	60.7188	59.4219	65.8906	68.5	70.1875	55.4062	62.0312	58.8906	74.4688	68.5312	47.75	59.7812	59.7656	50.25	60.75	61.2188	67.3438	74.5938	69.8438	55.375	63.25	41.75	62.3125	45.7812	50.0312	46.5	51.9375	40	33.7969	65.2344	30.5781	60.1562	63.3438	50.1562	54.2188	53	33.3125	55.8125	57.2812	56.7344	45.7812	63	62.1562	47.0312	55.2188	56.875	71.3906	60.4062	64.4688
21	57.4062	55.5312	61.7656	65.5938	65	51.3438	55.3594	53.75	67.1094	60.9375	42.4844	56.1406	51.5781	44.0312	55.75	54.625	60.7188	69.2188	66.2188	52.3125	58.75	38.9219	55.6875	44.2188	46.6875	41.1875	48.9062	38.1875	32.25	60.5312	29.5312	57.4062	56.8125	48.2812	50.0156	47.0469	32.1875	51.4375	50.375	48.25	42.9844	58.0312	58.4688	42.9688	52.8906	51.4844	67	56.9844	61.7812
22	47.2031	46.8281	50.3438	55.9688	54.9375	41.7656	41.5781	41.2969	51.7812	45.375	31.2188	42.7031	34.3281	29.2656	40.3438	38.7031	42.7812	54.7188	53.9375	39.9688	42.9688	31.5938	40.6875	36.7188	37.5625	31.9688	39.4375	35.6562	27.4688	47.9219	26.7188	51.1562	42.25	43.7188	38.25	33.5938	26.3125	38.2188	34.9375	32.625	34.6719	44.5	47.7812	31.9375	42.75	38.75	56.3281	48.7344	50.3438
23	33.7344	34.3281	33.9062	41.1875	40.0312	29.1094	25.4531	27.0312	33.8281	27.0625	15.9219	26.0781	14.6875	11.4375	21.3594	21.0312	22.75	35.4062	37.0625	22.9688	20.8125	19.5938	20.4062	26.125	24.3125	19.0312	25.5625	29.375	19.125	31.6562	22.0625	40.6875	26.0938	36.1562	21.3281	18.5	18.3125	22.9062	15.6875	11.6719	22.5625	26.375	33.3125	17.3438	28.1719	24.375	41.7656	35.8594	35.9062
24	17.1562	20.7344	17.9062	25.25	25.3438	14.4219	10.3438	12.1406	17.0781	9.46875	1.57812	9.48438	-6.21875	-6.23438	3.14062	2.95312	4.46875	17.1562	19.4062	4.25	-0.03125	5.53125	1.6875	12.25	7.09375	0.59375	9.875	22.6562	9.03125	13.6562	16	26.875	6.9375	26.6562	3.0625	1.20312	9.375	7.5625	-3.5	-9.17188	4.96875	7.96875	17.3125	0.625	10.4219	10.0938	24.8906	19.3906	18.7656
25	1.73438	6.67188	4.1875	10.6562	11.0938	0.984375	-2.71875	-0.9375	2.84375	-5.65625	-12.125	-7.5625	-25.875	-23.0156	-14.5625	-12.2188	-12.2813	0.34375	2.9375	-13.5313	-18.7813	-9.28125	-17.4375	-2.375	-10.6875	-16.6875	-6.28125	14.9062	-1.875	-3.375	9.09375	10.6562	-11.1563	15.6562	-15.0625	-16.8281	-0.53125	-6.9375	-21.625	-28.9531	-12.1875	-11.3438	0.21875	-17.25	-9.125	-2.875	8.5	1.40625	0.1875
26	-12.4063	-4.09375	-8.57813	-1.71875	-1.125	-11.2969	-13.7031	-12.5156	-9.79688	-18.2188	-24.8125	-24.8594	-41.3125	-37.7188	-30.6094	-26.875	-28.625	-15	-12.4688	-29.4063	-35.125	-23.2969	-36.5625	-16.25	-27.25	-31.25	-21.6875	6.53125	-12.5313	-19.7969	1.5	-4.625	-27.4688	3.8125	-31.2969	-33	-10.625	-20.7813	-37.25	-44.1719	-28.2813	-27.375	-15.3438	-33.6875	-27.25	-15.4531	-6.82813	-16.25	-17.0781
27	-24.0781	-14.1094	-20.5938	-9.59375	-11.625	-21.8906	-23.2188	-22.7188	-21.75	-29.9375	-35.9844	-39.9844	-51.4844	-48.6094	-44	-39.6563	-40.3438	-28.375	-27.125	-42.4063	-46.3438	-35.3125	-51.3438	-29.4688	-40.9375	-44.4688	-35.25	-2.3125	-22.6406	-34.7188	-6.09375	-20.25	-42.6875	-8.1875	-44.5781	-45.7656	-20.375	-32.8438	-49.75	-55.8438	-42.6406	-42.5938	-31.0625	-46.5	-42.2656	-27.9063	-20.8906	-33.5938	-32.9375
28	-33.8281	-23.5625	-31.0625	-17.375	-21.6563	-31.1406	-31.7188	-33.1563	-32.875	-39.7813	-45.0469	-51.5625	-57.125	-57.8281	-54.7188	-49.4375	-49.2813	-39.3438	-40.4063	-53.6563	-53.5	-45.1406	-62.25	-41.0938	-51.4063	-55	-43.5	-11.0313	-31.7344	-47.7344	-13.3438	-34.8125	-54.125	-19.8125	-54.4219	-55.5625	-29.1563	-41.7813	-57	-62.6094	-53.0625	-54.625	-45.6563	-55.875	-53.3594	-39.7031	-34.4688	-47.4375	-46.2344
29	-41.5	-31.6875	-39	-23.625	-31.5	-38.9063	-39.125	-41.5469	-42.0625	-47.1875	-51.7656	-59.5781	-59.3906	-64.0938	-61.8281	-55.7969	-53.5938	-46.7188	-50.8125	-61.125	-57.4375	-52.625	-69.3125	-50.625	-58.5625	-62.8125	-50.3125	-19.0313	-39.4688	-57.7031	-20.4688	-46.5313	-60.0625	-30.5625	-61.2969	-62.4531	-36.9688	-47.5313	-61.3438	-65.2969	-60.1406	-62.2813	-56.3125	-62.9688	-61.2188	-49.1406	-45.6094	-58.7344	-57.9531
30	-47.1719	-38.1563	-44.7969	-30.125	-39.0938	-45.4375	-44.7813	-47.8906	-48.7813	-52.1875	-56.2969	-64.7031	-59.9219	-67.25	-65.3438	-58.9844	-54.9375	-51.4688	-57.9375	-65.4063	-59.1875	-57.7656	-73.25	-57.5	-62.9375	-68.0625	-54.2188	-27.4688	-45.8281	-64.4063	-27.3438	-55.9688	-63.375	-39.9375	-65.5781	-67.9844	-43.5938	-51.5	-63.3125	-65.5312	-65.0313	-66.75	-63.8125	-68.0938	-65.8594	-55.9219	-54.4375	-67.6406	-65.7969
31	-51.375	-42.9063	-48.6875	-35.8125	-44.75	-50.375	-48.1094	-52.5	-53.2031	-55.2188	-58.8906	-67.3125	-58.2969	-68.5156	-67.125	-60.0781	-54.4375	-54.375	-63.0625	-67.4688	-60	-61.1563	-74.2812	-61.5313	-65.6563	-70.9375	-55.7188	-34.5938	-50.7344	-68.4063	-33.3906	-62.5313	-65.2188	-47.5313	-67.7813	-71.5313	-48.9375	-53.9063	-63.625	-64.0156	-67.4844	-68.25	-68.9688	-70.625	-67.9844	-60.0469	-60.9063	-73.1563	-70.625
32	-53.9063	-46.1094	-51.4688	-40.375	-48.625	-53.4063	-50.3281	-54.7813	-55.875	-57.25	-59.8906	-67.3125	-56.3437	-68.5156	-66.9687	-59.8437	-52.9375	-55.4062	-65.4375	-67.9375	-58.625	-62.3125	-72.7812	-64.0625	-66.2187	-71.6875	-55.4062	-39.0625	-54.1406	-70.625	-38.7031	-67.3438	-64.5937	-53.3438	-68.3281	-73.0938	-52.875	-54.2812	-62.9375	-61.6094	-67.875	-67.4062	-72.3438	-71.0937	-68.4687	-62.1563	-65.0625	-76.1719	-72.9375
33	-54.9531	-47.7969	-52.7969	-43.1875	-50.875	-54.5625	-51.2656	-55.6719	-56.7188	-57.375	-59.6875	-66.4687	-54.1562	-67.5312	-65.7969	-58.2344	-50.75	-53.7187	-64.9375	-66.7187	-56.5312	-62.2969	-71.0625	-64.625	-65.5	-71	-53.625	-42.5	-56.1875	-71.1875	-43.3281	-70.4688	-62.5312	-57.9063	-67.7969	-73.0937	-55.5625	-53.8437	-61.0312	-58.8281	-66.9375	-65.4375	-73.7188	-69.875	-67.4531	-62.9375	-66.8906	-78.0469	-73.875
34	-54.8594	-48.3906	-53.0781	-44.875	-51.8125	-54.8281	-51.3594	-55.5781	-56.2344	-56.375	-58.6875	-64.625	-51.7187	-65.8594	-63.7187	-56.3594	-48.6562	-51.4375	-63.4062	-64.7187	-54.5312	-61.1875	-68.875	-64.5312	-63.5312	-69.4062	-51.7812	-45.25	-57.0156	-70.1562	-47.3438	-70.6562	-60.5937	-61.375	-66.4687	-72.0781	-57.4063	-53.1562	-59.125	-56.125	-64.8281	-63.125	-73.875	-68.0625	-65.2344	-62.7344	-66.5469	-78.3281	-73.3125
35	-53.8437	-48.2812	-52.5781	-46.125	-51.8437	-54.1719	-50.7656	-54.7969	-54.9375	-54.875	-57.0156	-63.1406	-49.7812	-63.7969	-61.6875	-54.0469	-46.6562	-48.9687	-61.3125	-62.6562	-52.5625	-59.2344	-65.8437	-62.8125	-61.0312	-67.1562	-49.4375	-47.4375	-56.7187	-68.2031	-50.5469	-70.4375	-57.5625	-63.4375	-64.9531	-70.4375	-58.5313	-51.7187	-57	-53.4219	-61.6719	-60.25	-72.1562	-65.6562	-62.9062	-61.7344	-65.1406	-76.9844	-71.6562
36	-52.3906	-47.3594	-51.4219	-46.4375	-51.3125	-53.0469	-49.9062	-53.5781	-53.1875	-52.9062	-54.9687	-61.3437	-47.9844	-61.375	-59.7656	-51.7656	-45	-46.625	-58.8125	-60.2812	-50.5312	-56.7187	-62.8437	-60.6875	-58.6875	-64.4375	-46.75	-48.8438	-55.3281	-65.9219	-52.9375	-67.6875	-54.5937	-63.3125	-63.1875	-68.0625	-59	-50.0312	-54.8437	-51.1562	-58.7656	-57.1875	-69.8125	-62.7812	-60.0937	-59.9687	-63.0781	-75.1406	-69.5312
37	-50.625	-46.1719	-50.0781	-46.25	-50.4375	-51.875	-48.7187	-52.125	-51.1719	-51	-52.7812	-59.3594	-46.4844	-59.0312	-57.8906	-49.7812	-43.5937	-44.4375	-56.3437	-58	-48.6875	-54.125	-59.5937	-58.5	-55.8125	-61.5	-44	-49.5625	-53.4375	-63.5937	-54.7656	-64.375	-51.8125	-62	-60.75	-65.3125	-58.9687	-48.4687	-52.8437	-49.2187	-55.5156	-54.5312	-66.9687	-59.9375	-57.0312	-58.2344	-60.4531	-72.75	-66.7031
38	-48.75	-44.9375	-48.6094	-45.625	-49.3437	-50.6094	-47.625	-50.6562	-49.1562	-49.0312	-50.5469	-57.3594	-45.2969	-56.625	-56.3594	-47.9531	-42.375	-42.3437	-54	-55.5312	-47.125	-51.5156	-56.75	-55.75	-52.9062	-58.4687	-41.5625	-49.6875	-51.1562	-61.1406	-55.8438	-60.5312	-49.3125	-59.9062	-57.9062	-62.4375	-58.5	-46.75	-51.0937	-47.6094	-52.125	-52.2812	-64.3125	-57.1562	-54.1094	-56.4062	-57.5781	-69.9062	-63.875
39	-46.8437	-43.7969	-47.1094	-44.7187	-48.3125	-49.3906	-46.5312	-49.125	-47.2187	-47.1562	-48.4531	-55.5312	-44.4062	-54.4375	-55.0937	-46.375	-41.5625	-40.625	-51.875	-53.3125	-45.5937	-49.0469	-54.125	-52.8125	-50.3125	-55.5	-39.3125	-49.375	-48.5312	-58.625	-56.0781	-57.2187	-47.0937	-57.1875	-55.5312	-59.5625	-57.7812	-45.4687	-49.5	-46.375	-49.1406	-50.4062	-61.5937	-54.6562	-51.3125	-54.4844	-54.8281	-67	-61.0781
40	-45.1406	-42.7031	-45.8594	-43.6562	-47.3125	-48.1875	-45.4531	-47.6875	-45.4531	-45.4687	-46.5469	-53.8906	-43.6719	-52.4687	-54.0469	-45.0469	-41	-39.25	-49.875	-51.4062	-44.3437	-46.8281	-51.7812	-49.7812	-48	-53	-37.375	-48.5937	-45.8437	-56.1875	-55.75	-53.5312	-45.3125	-54.125	-53.0312	-56.9687	-56.7187	-44.3437	-48.25	-45.4219	-46.5312	-48.8437	-58.9375	-52.4687	-48.7812	-52.7344	-52.2969	-63.9375	-58.125
41	-43.6719	-41.6094	-44.6719	-42.6562	-46.4062	-47.1719	-44.5781	-46.5	-43.7969	-43.8437	-44.8125	-52.4687	-43.1562	-50.7812	-53.25	-44.1094	-40.5625	-38.0625	-48.25	-49.7812	-43.3437	-44.7969	-49.875	-46.8125	-46.0312	-50.6562	-35.8437	-47.5937	-42.9687	-53.9531	-55	-49.875	-43.5312	-50.9062	-51	-54.5312	-55.5	-43.4062	-47.1875	-44.7344	-44.3906	-47.4687	-56.2812	-50.5312	-46.5937	-51.1094	-50.1406	-60.8594	-55.2344
42	-42.2812	-40.5937	-43.6406	-41.75	-45.5	-46.2969	-43.7812	-45.3281	-42.3594	-42.5625	-43.2812	-51.25	-42.7969	-49.2812	-52.7031	-43.4687	-40.25	-37.0937	-46.8437	-48.375	-42.5312	-43.1406	-48.1562	-44.1562	-44.2187	-48.4687	-34.875	-46.3125	-40.1719	-51.8437	-53.8906	-46.5312	-42.3125	-47.75	-49.0156	-52.2812	-54.3125	-42.5625	-46.5	-44.3125	-42.375	-46.3437	-53.7187	-48.875	-44.7969	-49.6094	-48.3594	-58.0625	-52.7344
43	-41.0469	-39.75	-42.7969	-40.9062	-44.6562	-45.4375	-43.2031	-44.4219	-41.0937	-41.375	-42.0156	-50.2656	-42.5625	-48.0937	-52.3906	-42.8906	-40.125	-36.4375	-45.75	-47.25	-41.9062	-41.7969	-46.875	-42.2187	-42.5937	-46.6562	-34.125	-45.125	-37.5312	-49.9531	-52.4844	-43.5	-41.25	-44.5625	-47.2656	-50.2812	-52.9062	-42.0625	-45.875	-44.0469	-40.75	-45.5	-51.5937	-47.5937	-43.5937	-48.2031	-46.9062	-55.4375	-50.4375
44	-40.0312	-39.0937	-42.1094	-40.2187	-44	-44.75	-42.7187	-43.7031	-40.0937	-40.375	-40.9531	-49.4375	-42.4375	-47.0937	-52.125	-42.6094	-40.0312	-36.0312	-44.8437	-46.25	-41.5312	-40.7969	-45.75	-40.0625	-41.5	-45.2812	-33.7187	-44.0625	-35.0937	-48.3437	-50.7187	-40.9687	-40.375	-41.6875	-45.6719	-48.5156	-51.5937	-41.6562	-45.375	-43.875	-39.3906	-44.9375	-49.5312	-46.625	-42.5469	-47.0312	-45.8125	-53.125	-48.5156
45	-39.1562	-38.5781	-41.5156	-39.5937	-43.5625	-44.125	-42.2812	-43.0625	-39.2344	-39.625	-40.125	-48.7031	-42.3594	-46.2656	-51.9531	-42.3281	-39.9375	-35.8125	-44.125	-45.5625	-41.2812	-40.0469	-44.9375	-38.3437	-40.7812	-44.1562	-33.4375	-42.9062	-32.8594	-47.125	-48.7969	-38.75	-39.9687	-39	-44.4687	-46.9219	-50.25	-41.375	-45	-43.7656	-38.5781	-44.4687	-47.9062	-45.9062	-41.6406	-46	-44.9375	-51.0625	-46.75
46	-38.4219	-38.1719	-41.0156	-39.0625	-43.2812	-43.6875	-41.8906	-42.5937	-38.5625	-39.0625	-39.5156	-48.1562	-42.3125	-45.5469	-51.8281	-42.1875	-40	-35.8125	-43.6562	-45.0312	-41.1875	-39.5937	-44.2812	-36.9687	-40.0312	-43.4062	-33.3437	-41.7812	-31.0625	-45.9531	-46.7969	-36.8125	-39.5937	-36.6562	-43.7656	-45.4844	-48.9687	-41.0937	-44.75	-43.6719	-37.9375	-44.0937	-46.5625	-45.4375	-40.9375	-45.1562	-44.2969	-49.3437	-45.3437
47	-37.8125	-37.7969	-40.6719	-38.5937	-43	-43.2812	-41.6562	-42.2187	-38.0156	-38.625	-39.0781	-47.7031	-42.375	-45.0781	-51.8281	-42.2344	-39.9375	-35.9063	-43.25	-44.5	-41.0625	-39.3281	-43.9375	-35.9687	-39.5	-42.8437	-33.3438	-40.7187	-29.4062	-45.0156	-44.75	-35.625	-39.1875	-34.625	-43.4375	-44.3125	-47.5	-40.8437	-44.5312	-43.6875	-37.4687	-43.8437	-45.4062	-45.0312	-40.6094	-44.4687	-43.9219	-47.8437	-44.3594
48	-37.3594	-37.5156	-40.3906	-38.3125	-42.75	-42.9531	-41.4687	-42	-37.5937	-38.3125	-38.7344	-47.3125	-42.4063	-44.7031	-51.8594	-42.2344	-40	-36	-43	-44.0625	-41.0625	-39.1875	-43.6562	-35.2187	-39.3125	-42.4375	-33.4688	-39.6875	-28.1719	-44.2812	-42.75	-34.75	-38.9687	-33.0312	-43.3437	-43.4062	-46.1562	-40.7813	-44.4375	-43.6875	-37.3125	-43.75	-44.4062	-44.8125	-40.4062	-43.9375	-43.6875	-46.5781	-43.5312
49	-37.0662	-37.3113	-40.2191	-38.2044	-42.615	-42.775	-41.2884	-41.8261	-37.3569	-38.1115	-38.5456	-47.1597	-42.4768	-44.5512	-51.8935	-42.3255	-40.0425	-36.0741	-42.874	-44.03	-41.0117	-39.1787	-43.581	-34.9246	-39.1137	-42.2488	-33.5564	-38.8849	-27.3846	-43.8311	-41.2058	-34.2382	-38.8891	-32.0531	-43.3653	-42.7819	-45.3828	-40.8165	-44.3926	-43.7293	-37.2314	-43.7269	-43.8229	-44.6754	-40.3218	-43.5344	-43.564	-45.7044	-43.0862
[truncated: 7 more columns]
