# Supplementary material for: Inhibition of GSK3α,β rescues cognitive phenotypes in a preclinical mouse model of CTNNB1 syndrome
Source: EMBO Mol Med. 2024 Aug 5;16(9):8. doi: 10.1038/s44321-024-00110-5 (PMC11393422; doi:10.1038/s44321-024-00110-5)
Supplement: Supplementary file 8 — Source data Fig. 7 [file 44321_2024_110_MOESM8_ESM.zip › 7D/7D Waverform After Hyperpolarization.xlsx]

## Sheet: 7D Waveform After Hyperpolariz.
Bcat Het (Vehicle)	Bcat Het (BRD0320)
23.7953	18.729
18.5022	46.8023
16.4027	33.9989
20.5993	27.4039
17.3865	39.34
30.7679	31.2386
26.9529	44.0444
20.2293	32.6491
21.4075	47.569
24.9567	25.315
35.5467	24.2182
16.2828	26.7628
38.2609	37.0246
23.5985	43.667
46.993	32.8489
22.8063	43.4251
23.7875	35.9725
22.3922	35.9847
35.1524	35.8869
35.1896	29.5163
35.2538	44.4083
24.2082	39.6392
25.6404	35.7328
41.4454	26.3169
32.4121	32.4232
38.4008	41.5189
41.6843	38.8879
27.5801	54.3816
	20.6767
