# Supplementary material for: Inhibition of GSK3α,β rescues cognitive phenotypes in a preclinical mouse model of CTNNB1 syndrome
Source: EMBO Mol Med. 2024 Aug 5;16(9):8. doi: 10.1038/s44321-024-00110-5 (PMC11393422; doi:10.1038/s44321-024-00110-5)
Supplement: Supplementary file 9 — Source data Fig. 8 [file 44321_2024_110_MOESM9_ESM.zip]

Archive with 10 entries (5 files):
- 8A/
- 8A/8A Fear Conditioning.xlsx
- 8B/
- 8B/8B Rotarod.xlsx
- 8C/
- 8C/8C Grip Strenth Dual.xlsx
- 8D/
- 8D/8D Elevated Plus Maze Time in Arms.xlsx
- 8E/
- 8E/8E Elevated Plus Maze Velocity.xlsx
