# Supplementary material for: Inhibition of GSK3α,β rescues cognitive phenotypes in a preclinical mouse model of CTNNB1 syndrome
Source: EMBO Mol Med. 2024 Aug 5;16(9):8. doi: 10.1038/s44321-024-00110-5 (PMC11393422; doi:10.1038/s44321-024-00110-5)
Supplement: Supplementary file 9 — Source data Fig. 8 [file 44321_2024_110_MOESM9_ESM.zip › 8A/8A Fear Conditioning.xlsx]

## Sheet: 8A Fear Cond Dual
	Control (vehicle)													Bcat Het (vehicle)											Bcat Het (BRD0320)
Trial 1	2.19	3.41	3.08	0	0	0	0	0	0	0	0	8.75	0	1.79	0.89	0	1.56	0	2	0	0	1.22	0.89	0	0	0	4.88	2.29	6.94	0	6.88	5.11	1.11	0	1.22
Trial 2	53.83	62.49	83.68	37.29	38.67	91.89	66.33	84.76	86.13	84.56	64.33	82.46	85.22	38.82	48.39	11.32	41.11	33.41	4.77	58.16	32.3	59.82	66	56	43.33	42.22	78.69	74.03	96.45	57.94	91.56	94.78	90.23	80.78	12.33
Trial 3	85.22	99	77.33	54.33	72.33	99.67	54.22	85.95	96.56	100	94.89	74.78	95.45	61.56	71.33	56.33	40.11	39.51	69.68	63.56	22.67	52.89	58.05	57.24	99.45	53.5	77.22	64.33	85.56	81.78	87.78	99	84.67	92.56	76.36
Trial 4	99.89	98.78	97.22	67.04	78	94.44	80.56	88.71	95.56	94.56	79.47	96.56	99.67	58.89	74.69	53.72	17.56	63.71	54.68	67.78	46.11	44.78	49.56	50	87.57	73.36	95	54.89	100	94.01	84.24	98.34	95.34	85.13	68.04
24 hour probe	71.03	43.17	47.17	86.22	56.2	44.57	30.59	63.67	77.36	79.78	76.47	63.89	73.7	24.86	64.11	27.33	17.69	42.67	38.56	57.27	35.52	21.86	22.44	44.11	67.81	69.15	52.67	50.67	75.78	26	58.33	71.33	62	40.29	26.08

## Sheet: 8A Fear Cond alpha selec. 24 hr
Control	Bcat Het Vehicle	Bcat Het Alpha Sel
52.63	57.33	75
60.32	68.59	31.41
35.87	67.43	27.47
66.29	53.49	33.57
85.29	10.34	13.02
61.74	22.4	16.32
66.57	44.04	40.76
86.4	22.84	31.05
73.03	59.9	71.64
58.83	14.35	65.74
71.6	9.27	91.31
88.44	7.24	47.4
92.03	45.08	34.84
		61.23

## Sheet: 8A Fear Cond beta selec. 24hr
Control	Bcat Het Vehicle	Bcat Het Beta Sel
59.47	58.71	43.7
60.62	46.53	56.97
64.33	38.63	46.98
75.41	52.31	41.9
78.38	46.34	40.42
52.7	41.2	39.55
52	37.58	45.89
76.59	40.68	49.49
63.56	50.47	45.6
64.61	43.64	63.18
53.96	51.85	52.43
52.12
60.79
