# Supplementary material for: Inhibition of GSK3α,β rescues cognitive phenotypes in a preclinical mouse model of CTNNB1 syndrome
Source: EMBO Mol Med. 2024 Aug 5;16(9):8. doi: 10.1038/s44321-024-00110-5 (PMC11393422; doi:10.1038/s44321-024-00110-5)
Supplement: Supplementary file 9 — Source data Fig. 8 [file 44321_2024_110_MOESM9_ESM.zip › 8B/8B Rotarod.xlsx]

## Sheet: 8B Rotarod Dual
	Control (vehicle)												Bcat Het (vehicle)												Bcat Het (BRD0320)
Trial 1	52.2	55.6	26.6	61.1	47.7	62.1	57.4	50.6	37.2	48.5	56	57.1	28.6	36.3	32.8	49.5	28.4	12.1	33.3	11.2	19.4	31	24.2	29.3	29.3	49.9	49	40.6	38.3	41.1	22.1	35.7	38.7	47.6	39.5	40.1	21.3
Trial 2	45.9	71.2	27.5	88.6	65	69.1	57.7	53.8	64.4	60.3	69.9	80	31.7	45.8	35.1	50.4	30.9	28.1	27.6	15.4	22.8	40.2	24.1	32.7	39.9	65.8	62.6	52.3	44.6	70.6	18.2	42.3	41.5	66	58	70.5	48.8
Trial 3	90.9	120	73.1	120	93.8	111.6	78.3	98.8	91.5	62.7	108.9	110.6	77.4	40.7	52.1	88	74.9	51.9	58	47.1	39.5	50	29.1	44.4	80.1	82.3	113.8	64.2	98.4	105.8	62.5	56.2	61.2	103.4	99.6	108.5	84.2
