# Supplementary material for: Inhibition of GSK3α,β rescues cognitive phenotypes in a preclinical mouse model of CTNNB1 syndrome
Source: EMBO Mol Med. 2024 Aug 5;16(9):8. doi: 10.1038/s44321-024-00110-5 (PMC11393422; doi:10.1038/s44321-024-00110-5)
Supplement: Supplementary file 9 — Source data Fig. 8 [file 44321_2024_110_MOESM9_ESM.zip › 8C/8C Grip Strenth Dual.xlsx]

## Sheet: 8C Grip Strengh Dual
Control (vehicle)	Bcat Het (vehicle)	Bcat Het (BRD0320)
0.947177	0.676568	0.864198
1.00709	0.666667	0.745921
0.944123	0.792079	0.833333
1.02564	0.595238	0.904762
1.0401	0.627615	0.903955
0.990629	0.789889	0.920245
1.01149	1.00901	0.808679
1.04869	0.623782	0.880231
0.988201	0.57971	0.91195
1.05624	0.630631	0.888889
0.974659	0.652174	0.883191
0.977564
0.944206
