# Supplementary material for: Inhibition of GSK3α,β rescues cognitive phenotypes in a preclinical mouse model of CTNNB1 syndrome
Source: EMBO Mol Med. 2024 Aug 5;16(9):8. doi: 10.1038/s44321-024-00110-5 (PMC11393422; doi:10.1038/s44321-024-00110-5)
Supplement: Supplementary file 9 — Source data Fig. 8 [file 44321_2024_110_MOESM9_ESM.zip › 8E/8E Elevated Plus Maze Velocity.xlsx]

## Sheet: 8E Elevated Plus Velocity
Control (vehicle)	Bcat Het (vehicle)	Bcat Het (BRD0320)
2.58	2.86	4.44
4.44	4.27	3.6
2.57	3.07	3.29
3.07	3.59	3.48
3.89	4.43	4.22
2.97	3.52	4.36
3.37	2.55	3.84
4	3.6	2.64
