# Supplementary material for: Inhibition of GSK3α,β rescues cognitive phenotypes in a preclinical mouse model of CTNNB1 syndrome
Source: EMBO Mol Med. 2024 Aug 5;16(9):8. doi: 10.1038/s44321-024-00110-5 (PMC11393422; doi:10.1038/s44321-024-00110-5)
Supplement: Supplementary file 10 — EV Figure Source Data [file 44321_2024_110_MOESM10_ESM.zip]

Archive with 12 entries (12 files):
- EV1.zip
- __MACOSX/._EV1.zip
- EV2.zip
- __MACOSX/._EV2.zip
- EV3.zip
- __MACOSX/._EV3.zip
- EV4.zip
- __MACOSX/._EV4.zip
- EV5.zip
- __MACOSX/._EV5.zip
- EV6.zip
- __MACOSX/._EV6.zip
